# Supplementary material for: Programmable catalysis by support polarization: elucidating and breaking scaling relations
Source: Nat Commun. 2023 Nov 28;14:7795. doi: 10.1038/s41467-023-43641-0 (PMC10684597; doi:10.1038/s41467-023-43641-0)
Supplement: Supplementary file 3 — Source Data [file 41467_2023_43641_MOESM3_ESM.xlsx]

## Sheet: Figure 2
Figure 2b
	n=3
		polarization (C/m2)	0	0.0297879	0.0862761	0.148409	0.217211	0.371684	0.40534	0.552178	0.612665	0.659463	0.724842	0.748696	0.792695
		Energy (eV/f.u. PbTiO3)	0	1.57143e-05	0.0004572	0.00140469	0.00294913	0.00775267	0.00912191	0.0166089	0.0208854	0.0246782	0.0305337	0.0328252	0.0372308
	n=6
		polarization (C/m2)	0	0.0209808	0.0741396	0.134962	0.176932	0.218308	0.283073	0.369666	0.427121	0.47417	0.498619	0.547212	0.593414	0.63865	0.670418	0.705879	0.729148	0.806115	0.8936	0.998755	1.06877	1.12298
		Energy (eV/f.u. PbTiO3)	0	-4.24585e-05	-0.0004529	-0.00143409	-0.00237408	-0.00356014	-0.00568788	-0.00955473	-0.0114884	-0.0128532	-0.0134663	-0.0144691	-0.0151213	-0.0154147	-0.0154106	-0.0151545	-0.0147995	-0.0126179	-0.00836394	-0.000534838	0.00685187	0.0138692
	bulk
		polarization (C/m2)	0	0.0017856	0.0392925	0.0813936	0.178421	0.25017	0.381086	0.475583	0.607067	0.682508	0.798693	0.892865	0.980127	1.06365	1.14636
		Energy (eV/f.u. PbTiO3)	0	-1.69e-05	-0.00040698	-0.00173487	-0.00779822	-0.0145543	-0.0292996	-0.0429028	-0.0578059	-0.0656896	-0.0738934	-0.0759296	-0.0740589	-0.0696785	-0.06165
Figure 2c
bulk
		layer	PbO	TiO2
	0.00 C/m2	rumpling (Å)	0	0
	0.22 C/m2	rumpling (Å)	0.0832801	0.0846397
	0.41 C/m2	rumpling (Å)	0.150591	0.16728
	0.66 C/m2	rumpling (Å)	0.235167	0.29323
	0.91 C/m2	rumpling (Å)	0.317934	0.434844
n=3
		layer	PbO	TiO2	PbO	TiO2	PbO	TiO2	PbO
	0.00 C/m2	rumpling (Å)	-0.0651093	0.0106039	-0.000783301	0	0.000783264	-0.0106414	0.0650707
	0.22 C/m2	rumpling (Å)	0.00917302	0.0965918	0.0838687	0.0887945	0.0856597	0.0792111	0.140761
	0.41 C/m2	rumpling (Å)	0.0784943	0.170759	0.155074	0.169818	0.155844	0.159565	0.207652
	0.66 C/m2	rumpling (Å)	0.178863	0.285657	0.243317	0.29274	0.243686	0.266755	0.306158
	0.91 C/m2	rumpling (Å)	0.269778	0.425607	0.323753	0.436873	0.325657	0.396078	0.410215
n=6
		layer	PbO	TiO2	PbO	TiO2	PbO	TiO2	PbO	TiO2	PbO	TiO2	PbO	TiO2	PbO
	0.00 C/m2	rumpling (Å)	-0.0657218	0.0123423	-0.00164534	0.00357141	-0.000743839	0.000704589	0	-0.000704589	0.000743839	-0.00357141	0.00164534	-0.0123423	0.0657218
	0.22 C/m2	rumpling (Å)	0.00677403	0.0969657	0.0833269	0.0895088	0.0861756	0.0868236	0.0870038	0.086212	0.0871877	0.0856324	0.0853539	0.0783837	0.136027
	0.41 C/m2	rumpling (Å)	0.0776023	0.174313	0.156736	0.174595	0.15732	0.174477	0.157237	0.174542	0.156993	0.173841	0.154664	0.159077	0.200314
	0.66 C/m2	rumpling (Å)	0.173323	0.285411	0.241461	0.295379	0.238821	0.296579	0.2386	0.296494	0.23894	0.293611	0.241046	0.263878	0.300506
	0.91 C/m2	rumpling (Å)	0.270829	0.43009	0.325266	0.442999	0.322736	0.443296	0.322848	0.443535	0.323362	0.441881	0.327511	0.397584	0.41062

## Sheet: Figure 3
Figure 3a
	n=3
		polarization (C/m2)	-0.910498	-0.659463	-0.40534	-0.217211	0	0.217211	0.40534	0.659463	0.910498
		Δσ (C/m2)	0.41322	0.290285	0.175715	0.0955775	0	-0.105745	-0.202677	-0.32799	-0.450051
	n=6
		polarization (C/m2)	-0.8936	-0.63865	-0.427121	-0.218308	0	0.218308	0.427121	0.63865	0.8936
		Δσ (C/m2)	0.415293	0.293464	0.194337	0.0991242	0	-0.101094	-0.192655	-0.287655	-0.393963
Figure 3b
n=3
		polarization (C/m2)	-0.910498	-0.659463	-0.40534	-0.217211	0	0.217211	0.40534	0.659463	0.910498
	TiO2	Δq (electrons per layer)	-0.166991	-0.113801	-0.0685655	-0.037397	0	0.038027	0.0686275	0.0998185	0.123114
	Pt1	Δq (electrons per layer)	-0.226494	-0.16262	-0.098758	-0.053616	0	0.062668	0.12437	0.212508	0.305444
	Pt2	Δq (electrons per layer)	-0.003414	-0.004797	-0.001396	0.000291	0	-0.004225	-0.012712	-0.025251	-0.043076
n=6
		polarization (C/m2)	-0.8936	-0.63865	-0.427121	-0.218308	0	0.218308	0.427121	0.63865	0.8936
	TiO2	Δq (electrons per layer)	-0.170393	-0.11815	-0.0787357	-0.0407383	0	0.0393057	0.0707953	0.095246	0.120009
	Pt1	Δq (electrons per layer)	-0.221908	-0.157258	-0.104686	-0.0539	0	0.06183	0.12473	0.202114	0.29537
	Pt2	Δq (electrons per layer)	-0.003159	-0.004041	-0.001634	0.000248	0	-0.00487	-0.012071	-0.023443	-0.040231
Figure 3d
n=3
		polarization (C/m2)	-0.910498	-0.659463	-0.40534	-0.217211	0	0.217211	0.40534	0.659463	0.910498
	TiO2	d-band center of mass (eV)	-2.94186	-2.93684	-2.95952	-2.97449	-2.97537	-2.94989	-2.89525	-2.8165	-2.69782
	Pt1	d-band center of mass (eV)	-2.3499	-2.32138	-2.28558	-2.25291	-2.21285	-2.17511	-2.15636	-2.16959	-2.22141
	Pt2	d-band center of mass (eV)	-2.12587	-2.1145	-2.12676	-2.14198	-2.15002	-2.16643	-2.17818	-2.17817	-2.18455
n=6
		polarization (C/m2)	-0.8936	-0.63865	-0.427121	-0.218308	0	0.218308	0.427121	0.63865	0.8936
	1st layer Pt	d-band center of mass (eV)	-2.94438	-2.94302	-2.96039	-2.97503	-2.97742	-2.94583	-2.88274	-2.81139	-2.70185
	A-type Pt	d-band center of mass (eV)	-2.32375	-2.2942	-2.27477	-2.25325	-2.21539	-2.1768	-2.11927	-2.12775	-2.18046
	B-type Pt	d-band center of mass (eV)	-2.16029	-2.14451	-2.13939	-2.13851	-2.15088	-2.17433	-2.19059	-2.18076	-2.17634

## Sheet: Figure 4
Figure 4a
		polarization (C/m2)	0.910498	0.792695	0.659463	0.552178	0.40534	0.217211	0	-0.217211	-0.40534	-0.552178	-0.659463	-0.792695	-0.910498
	CH3OH*	adsorption energy (eV)	-0.696006	-0.796839	-0.81741	-0.818117	-0.803951	-0.798422	-0.772024	-0.748362	-0.720329	-0.698519	-0.696591	-0.693007	-0.671277
	CO*	adsorption energy (eV)	-2.2365	-2.28712	-2.29647	-2.30933	-2.32028	-2.31917	-2.29377	-2.25755	-2.22048	-2.19542	-2.1892	-2.18471	-2.16389
	H*	adsorption energy (eV)	-3.02857	-3.06544	-3.07656	-3.1229	-3.12931	-3.13892	-3.1183	-3.09637	-3.06998	-3.0548	-3.04587	-3.04306	-3.02587
	O*	adsorption energy (eV)	-3.6351	-3.69711	-3.74541	-3.71633	-3.75069	-3.75764	-3.75578	-3.75695	-3.74934	-3.75002	-3.7454	-3.7542	-3.7462
	C*	adsorption energy (eV)	-5.6281	-5.67202	-5.68098	-5.67973	-5.69122	-5.68347	-5.65932	-5.62613	-5.59122	-5.58122	-5.56728	-5.56817	-5.55118
Figure 4b
		C adsorption energy (eV)	-5.69122	-5.68347	-5.68098	-5.67973	-5.67202	-5.65932	-5.6281	-5.62613	-5.59122	-5.58122	-5.56817	-5.56728	-5.55118
	CH3OH*	adsorption energy (eV)	-0.803951	-0.798422	-0.81741	-0.818117	-0.796839	-0.772024	-0.696006	-0.748362	-0.720329	-0.698519	-0.693007	-0.696591	-0.671277
	CO*	adsorption energy (eV)	-2.32028	-2.31917	-2.29647	-2.30933	-2.28712	-2.29377	-2.2365	-2.25755	-2.22048	-2.19542	-2.18471	-2.1892	-2.16389
	H*	adsorption energy (eV)	-3.12931	-3.13892	-3.07656	-3.1229	-3.06544	-3.1183	-3.02857	-3.09637	-3.06998	-3.0548	-3.04306	-3.04587	-3.02587
	O*	adsorption energy (eV)	-3.75069	-3.75764	-3.74541	-3.71633	-3.69711	-3.75578	-3.6351	-3.75695	-3.74934	-3.75002	-3.7542	-3.7454	-3.7462
Figure 4c
			CH3OH	CH3OH*	TS	CH3O* + H*
	Pt	ΔE (eV)	0	-0.699473	-0.181832	-0.903299
	+0.41 C/m2	ΔE (eV)	0	-0.803951	-0.280836	-1.28178
	+0.22 C/m2	ΔE (eV)	0	-0.798422	-0.303189	-1.24612
	0.00 C/m2	ΔE (eV)	0	-0.772024	-0.305661	-1.20106
	-0.22 C/m2	ΔE (eV)	0	-0.748362	-0.311503	-1.16143
	-0.41 C/m2	ΔE (eV)	0	-0.720329	-0.356185	-1.12103
	-0.66 C/m2	ΔE (eV)	0	-0.696591	-0.362443	-1.10319
	-0.91 C/m2	ΔE (eV)	0	-0.671277	-0.342608	-1.08701

## Sheet: Figure 5
Figure 5c
		polarization (C/m2)	-0.910498	-0.659463	-0.40534	-0.217211	0	0.217211	0.40534	0.659463	0.910498
	dxz	electrons (per orbital)	1.32439	1.32809	1.34464	1.35226	1.35839	1.36196	1.35855	1.34608	1.30884
	dz2	electrons (per orbital)	1.01764	1.03339	1.05618	1.07142	1.09592	1.13229	1.17298	1.23816	1.29867
	dyz	electrons (per orbital)	1.34475	1.32676	1.3081	1.28844	1.26615	1.24625	1.22941	1.21231	1.19991

## Sheet: Supplementary Figure 1
Supplementary Figure 1
		k-grid	5	6	7	8	9	10	11	12	13	14	15	16
	P=0.00 C/m2	Slab energy (eV)	-209.475	-209.527	-209.458	-209.492	-209.52	-209.515	-209.503	-209.504	-209.502	-209.509	-209.505	-209.51
	P=0.89 C/m2	Slab energy (eV)	-209.615	-209.598	-209.551	-209.598	-209.629	-209.609	-209.602	-209.607	-209.603	-209.603	-209.605	-209.609

## Sheet: Supplementary Figure 2
Supplementary Figure 2
		kinetic energy cutoff (eV)	480	500	520	540	560
	P=0.00 C/m2	Slab energy (eV)	-209.509	-209.502	-209.503	-209.505	-209.512
	P=0.89 C/m2	Slab energy (eV)	-209.607	-209.6	-209.602	-209.604	-209.611

## Sheet: Supplementary Figure 3
Supplementary Figure 3
		k-grid	6	7	8	9	10	11	12
		adsorption energy (eV)	-0.138	-0.21	-0.157	-0.176	-0.171	-0.183	-0.175

## Sheet: Supplementary Figure 4
Supplementary Figure 4a
		polarization (C/m2)	-0.910498	-0.659463	-0.40534	-0.217211	0	0.217211	0.40534	0.659463	0.910498
		Δσ (C/m2)	0.353493	0.245281	0.142569	0.0741759	0	-0.074639	-0.13474	-0.212428	-0.288903
Supplementary Figure 4b
		polarization (C/m2)	-0.910498	-0.659463	-0.40534	-0.217211	0	0.217211	0.40534	0.659463	0.910498
	TiO2	Δq (electrons per layer)	-0.1244	-0.0774	-0.0422	-0.0213	0	0.0218	0.0354	0.0548	0.0898
	Pt1	Δq (electrons per layer)	-0.2725	-0.1969	-0.1192	-0.0628	0	0.0673	0.1331	0.2152	0.2903
	Pt2	Δq (electrons per layer)	0.0603	0.0407	0.0256	0.0135	0	-0.018	-0.0402	-0.0677	-0.1051

## Sheet: Supplementary Figure 5
Supplementary Figure 5a
		polarization (C/m2)	-0.923443	-0.775378	-0.58683	-0.417403	-0.237373	0	0.237373	0.417403	0.58683	0.775378	0.923443
		Δσ (C/m2)	0.429848	0.356595	0.264488	0.185706	0.105148	0	-0.11006	-0.191112	-0.266638	-0.347823	-0.40769
Supplementary Figure 5b
		polarization (C/m2)	-0.923443	-0.775378	-0.58683	-0.417403	-0.237373	0	0.237373	0.417403	0.58683	0.775378	0.923443
	TiO2	Δq (electrons per layer)	-0.170831	-0.14065	-0.102496	-0.070793	-0.0407585	0	0.0404155	0.066289	0.0866105	0.103713	0.114222
	Pt1	Δq (electrons per layer)	-0.238166	-0.199236	-0.148968	-0.10541	-0.061072	0	0.069342	0.126128	0.187026	0.259838	0.311606
	Pt2	Δq (electrons per layer)	-8.1e-05	0.000751	6.5e-05	0.000104	0.001748	0	-0.004262	-0.008834	-0.017758	-0.030183	-0.035956
	Pt3	Δq (electrons per layer)	-0.000242	-0.00043	-0.000458	-0.000738	-4.4e-05	0	-0.000692	-0.001598	-0.001974	-0.002156	-0.001652

## Sheet: Supplementary Figure 6
Supplementary Figure 6
	n=3
		polarization (C/m2)	-0.910498	-0.792695	-0.659463	-0.552178	-0.40534	-0.217211	0	0.217211	0.40534	0.552178	0.659463	0.792695	0.910498
		adsorption energy (eV)	-5.55118	-5.56817	-5.56728	-5.57013	-5.59122	-5.62613	-5.65932	-5.68347	-5.69122	-5.67973	-5.68098	-5.67202	-5.6281
	n=6
		polarization (C/m2)	-0.8936	-0.63865	-0.427121	-0.218308	0	0.218308	0.427121	0.63865	0.8936
		adsorption energy (eV)	-5.58131	-5.5684	-5.57792	-5.63191	-5.66795	-5.69264	-5.68633	-5.68752	-5.65653

[truncated: 6 more sheets: Supplementary Figure 7, Supplementary Figure 8, Supplementary Figure 9, Supplementary Figure 10, Supplementary Figure 11, Supplementary Figure 14]
